# Supplementary material for: Mapping the Key Technological and Functional Characteristics of Indigenous Lactic Acid Bacteria Isolated from Greek Traditional Dairy Products
Source: Microorganisms. 2022 Jan 23;10(2):246. doi: 10.3390/microorganisms10020246 (PMC8875946; doi:10.3390/microorganisms10020246)
Supplement: Supplementary file 1 [file microorganisms-10-00246-s001.zip]

Archive with 1 entries (1 files):
- microorganisms-1501272-supplementary.pdf
